# Supplementary material for: EP300 Protects from Light-Induced Retinopathy in Zebrafish
Source: Front Pharmacol. 2016 May 19;7:126. doi: 10.3389/fphar.2016.00126 (PMC4871856; doi:10.3389/fphar.2016.00126)
Supplement: Table S1 — DEGs in each rodent model of light-induced retinopathy. S1-1 DEGs in a mouse model of light-induced retinopathy (GSE10528). S1-2 DEGs in a rat model of light-induced retinopathy (GSE22818). S1-3 DEGs in a mouse model of light-induced retinopathy (GSE37773). [file Table1.XLSX]

## Sheet: GSE10528
Table S1-1 DEGs in a mouse model of light-induced retinopathy (GSE10528)
Mm symbol	HS symbol	Uniprot	log(light/cnt)	FDR
A2m	A2M	Q9BQ22	2.39221	0
Aldh1l1	ALDH1L1	F8WC34	2.27286	0
B2m	B2M	J3KNU0	2.04278	0
Cd44	CD44	Q9P2Z2	2.3409	0
Cebpd	CEBPD	Q504X4	4.27154	0
Chl1	CHL1	H7C0J0	2.29025	0
Cp	CP	Q6NSB2	2.13973	0
Crym	CRYM	I3NI53	2.81948	0
Edn2	EDN2	P20800	3.68989	0
Gadd45b	GADD45B	Q6IX74	2.27196	0
Ifitm3	IFITM3	R4GNG9	2.33985	0
Lgals1	LGALS1	P09382	2.55822	0
Lgals3	LGALS3	Q6NVH9	3.14318	0
Lrrc2	LRRC2	Q9BYS8	2.43435	0
Mef2c	MEF2C	Q06413	-1.56875	0
Msn	MSN	V9GZ54	2.19005	0
Nme2	NME2	J3KPD9	2.07481	0
Nudt6	NUDT6	H0Y9C0	2.0474	0
Osmr	OSMR	H0YAD1	3.04184	0
Pdpn	PDPN	H0YA72	2.78107	0
Ppp1r14b	PPP1R14B	F5H2U0	2.24723	0
Rabgef1	RABGEF1	V9GYI8	-1.71596	0
Rbp1	RBP1	H0YAK8	3.45587	0
S100a10	S100A10	Q6FGE5	2.43568	0
S100a6	S100A6	R4GN98	2.44917	0
Slc14a1	SLC14A1	M0QYS8	2.16713	0
Spc25	SPC25	C9JW94	-1.5782	0
Stat1	STAT1	Q9UK44	2.00151	0
Lrrfip1	LRRFIP1	Q05D04	1.88487	0.0007
Samd11	SAMD11	Q96NU1	-1.61087	0.0007
Stat3	STAT3	Q9BXH2	1.91766	0.0007
Ercc1	ERCC1	Q8WWH8	1.90874	0.0008
Serping1	SERPING1	Q5UGI6	1.97959	0.0008
Vim	VIM	Q5JVS8	1.94886	0.0008
Agtpbp1	AGTPBP1	J3KNS1	1.89747	0.0009
Irf9	IRF9	H7BXP4	1.86406	0.0009
Gas7	GAS7	Q29RX5	-1.48439	0.0012
Ndufa12	NDUFA12	H0YIT1	-1.49046	0.0012
Tubb2b	TUBB2B	Q9BVA1	1.76409	0.0018
Mdm1	MDM1	Q8TC05	-1.44105	0.0019
Tmem86b	TMEM86B	Q8N661	-1.40125	0.0022
Dusp6	DUSP6	Q689E8	1.69198	0.0028
H2-K1	HLA-A	X5MPH4	1.6338	0.0029
Lamp2	LAMP2	P13473	1.61509	0.0029
Myo10	MYO10	Q6IPD7	1.59187	0.0031
Stat2	STAT2	R9QGC0	1.58496	0.0032
Antxr2	ANTXR2	Q32Q26	1.63673	0.0033
Tapbp	TAPBP	Q6P1N7	1.56374	0.0033
Jun	JUN	Q6FHK0	1.57265	0.0035
Slc5a3	SLC5A3	P53794	1.60241	0.0035
Pitpnm3	PITPNM3	I3L1K1	-1.37034	0.0042
Sec22c	SEC22C	H7C479	1.51929	0.0044
Cks1b	CKS1B	Q5T179	1.53127	0.005
Nhp2	NHP2	J3QSY4	1.51268	0.005
Atp1a1	ATP1A1	Q5TC05	1.48821	0.0052
Adamts1	ADAMTS1	Q8NE26	1.47612	0.0053
Anxa2	ANXA2	H0YNP5	1.48383	0.0054
Gbp6	GBP6	Q6ZN66	1.44477	0.0054
Kitl	KITLG	S4R442	1.47384	0.0054
Ccnd1	CCND1	Q5MGB2	1.48959	0.0055
Mcl1	MCL1	Q03399	1.42008	0.0055
Tst	TST	Q16762	1.45265	0.0055
Wwtr1	WWTR1	H7C4Z7	1.42782	0.0055
Hfe	HFE	Q9UK37	-1.31797	0.0059
3632451O06Rik	C14orf37	Q86TY3	-1.31115	0.0062
Pla2r1	PLA2R1	L8E8E6	-1.28384	0.0064
Nav2	NAV2	E9PNV5	1.43226	0.0066
Mgst1	MGST1	Q6LET6	1.38322	0.0083
Sh2d1a	SH2D1A	K7YQB3	-1.27195	0.0093
Zdhhc2	ZDHHC2	E5RFZ7	-1.23582	0.0094
Kcne2	KCNE2	Q9Y6J6	-1.22803	0.0095
Jag1	JAG1	Q4KMR2	-1.26569	0.0097
Reep6	REEP6	A8MXN1	-1.23379	0.0097
Nt5e	NT5E	Q6NZX3	-1.23413	0.01
Tnfaip3	TNFAIP3	Q5VXR0	-1.24708	0.01
Rpgrip1	RPGRIP1	Q96KN7	-1.18213	0.0102
Sulf2	SULF2	Q6DKK3	1.31985	0.0102
Glul	GLUL	A1L199	-1.2304	0.0103
Opn1mw	OPN1LW	H0Y622	-1.17723	0.0105
Ppef2	PPEF2	Q14DF6	-1.20224	0.0105
Pold4	POLD4	Q6NSD7	1.30089	0.0107
Ftl1	FTL	Q6S4P3	1.31545	0.0109
Pde2a	PDE2A	Q8IW54	1.32596	0.0109
Tpm3	TPM3	Q5VU62	1.30247	0.0113
Ednrb	EDNRB	A0A0D9SG21	1.39067	0.012
Rnd3	RND3	E9PFH1	1.28315	0.0127
Rps27l	RPS27L	Q71UM5	1.27697	0.0128
Nupr1	NUPR1	H3BS92	1.47949	0.0129
Tnnt1	TNNT1	Q56R94	1.29013	0.0129
Srm	SRM	K7ESL0	1.26646	0.013
Mtfr1	MTFR1	H7C5V5	-1.18639	0.0131
Fam161a	FAM161A	Q3B820	-1.1665	0.0133
Ifitm2	IFITM2	Q6IBB0	1.31028	0.0136
Mrpl52	MRPL52	Q86TS9	1.30094	0.0136
Aqp1	AQP1	Q8TCV1	-1.12721	0.0147
Tgfb2	TGFB2	P61812	1.31638	0.0147
Cd151	CD151	K4DIB7	1.2578	0.0148
Tubb5	TUBB	Q9BUU9	1.25217	0.0148
Ipo5	IPO5	Q9BVS9	1.25145	0.0149
Akap12	AKAP12	Q86TJ9	1.28475	0.0154
Vopp1	VOPP1	C9JVH1	-1.11904	0.0157
Rp1l1	RP1L1	Q8IWN7	-1.13005	0.0158
Wisp1	WISP1	E5RG88	-1.11435	0.0161
Cplx2	CPLX2	Q6PUV4	-1.11591	0.0166
Flot2	FLOT2	Q9BTI6	1.23413	0.0166
Il33	IL33	L8ECM0	1.25005	0.018
Sdcbp	SDCBP	E9PBU7	1.21257	0.0181
Nr2e3	NR2E3	Q8IVZ9	-1.08927	0.0182
Esrrb	ESRRB	E7EWD9	-1.10408	0.0183
Col19a1	COL19A1	Q5JVU1	-1.09696	0.0189
Gnat2	GNAT2	A0A087WZE5	-1.06643	0.019
Gap43	GAP43	P17677	1.23156	0.0192
Mrps25	MRPS25	Q96Q22	1.19805	0.0213
Pkig	PKIG	Q9Y2B9	1.25048	0.0214
Flna	FLNA	Q6NXF2	1.19516	0.0216
Rbm17	RBM17	Q5W012	1.21462	0.0217
Susd3	SUSD3	S4R444	-1.05889	0.0223
Ass1	ASS1	Q5T6L6	1.18307	0.0228
Polg2	POLG2	J3QRU9	-1.05529	0.0228
Fam3c	FAM3C	C9JP35	-1.05619	0.023
Nrl	NRL	H0YNW2	-1.03564	0.0233
Rplp0	RPLP0	Q6NSF2	1.20295	0.0233
Ttr	TTR	V9GZJ0	1.40561	0.0235
Rs1	RS1	A0MT07	-1.03771	0.0239
Dpf3	DPF3	F8W7T1	-1.02298	0.0243
Xiap	XIAP	B1AKU3	-1.03268	0.0244
Aldh3a1	ALDH3A1	Q6PKA6	1.29396	0.0252
Ctsz	CTSZ	Q9UBR2	1.1797	0.0252
Cdk4	CDK4	P11802	1.17989	0.0253
Nxnl2	NXNL2	A0A087WXA5	-1.0221	0.0253
Olfml3	OLFML3	B4DNG0	1.21537	0.0253
Anxa7	ANXA7	B9ZVT2	1.17114	0.0255
Kcnv2	KCNV2	Q8TDN2	-1.00636	0.0256
Srr	SRR	V9GYE8	-1.03505	0.0256
Epb4.1	EPB41	Q4VB87	-0.926591	0.027
Il6st	IL6ST	Q5FC07	1.14763	0.0282
Stx3	STX3	F8W9Y0	-1.23616	0.0284
Dnttip2	DNTTIP2	J3KP30	1.13389	0.03
Mylk	MYLK	Q3B765	-0.98965	0.0305
Ccdc126	CCDC126	C9J0J0	-0.989077	0.0306
Lmna	LMNA	W8QEH3	1.1551	0.0306
Osbpl6	OSBPL6	Q6PJ70	1.14392	0.0307
Sri	SRI	Q75MZ6	1.19736	0.0324
Slc17a7	SLC17A7	M0R1S5	-1.01537	0.0327
Pde6g	PDE6G	I3L446	-0.965221	0.0333
Ppm1n	PPM1N	Q8N819	-0.959879	0.0351
Dmd	DMD	Q9UPB5	-0.938431	0.0379
Whrn	DFNB31	B9EGE6	-0.904818	0.0381
Cds1	CDS1	D6RGC8	-0.935945	0.0383
Sox2	SOX2	P48431	1.11823	0.0388
Jam2	JAM2	H0YEX9	-0.956236	0.0395
Mapre1	MAPRE1	Q15691	1.1121	0.0397
Spata1	SPATA1	Q5VX52	-0.845806	0.0427
Ebpl	EBPL	Q6GPH7	-0.916208	0.0439
Optn	OPTN	X6RKL2	-0.914847	0.0442
Agpat3	AGPAT3	C9JQX8	-0.906981	0.0443
Cdr2	CDR2	H3BUE0	-0.91866	0.0444
Fabp12	FABP12	H0YAS1	-0.911587	0.0445
Ckmt1	CKMT1B	F8WFC7	-0.917025	0.0448
Fam107a	FAM107A	C9JAU5	-0.898888	0.0449
Fnip2	FNIP2	H0Y8F3	-0.898888	0.0451
Slc16a1	SLC16A1	Q5T8R4	-0.929885	0.0451
Rras	RRAS	P10301	1.07943	0.0461
Myo5b	MYO5B	Q7Z7A5	1.07286	0.0463
Col25a1	COL25A1	Q9BXS0	1.07307	0.0464
Inf2	INF2	A0A0A0MQU1	1.09849	0.0464
Tulp3	TULP3	H0YG12	1.07909	0.0466
Ddah1	DDAH1	B4DYP1	1.09862	0.0474
Wdr46	WDR46	H0Y6G3	1.09004	0.0474
Arr3	ARR3	D6RCT3	-0.90158	0.0482
Irf7	IRF7	Q92985	1.08665	0.0483
Psme2	PSME2	Q9UL46	1.0719	0.0499
Wfs1	WFS1	X2CT56	1.05638	0.0501
Tars	TARS	Q5M7Z9	1.05839	0.0502
Tmem229b	TMEM229B	G3V5K9	-0.879914	0.0502
Tspan4	TSPAN4	J3KQ42	1.06157	0.0506
Sulf1	SULF1	Q96E28	1.07087	0.0509
Ctsh	CTSH	Q6IBC3	1.05339	0.051
Tsc22d4	TSC22D4	Q8IV54	1.0481	0.0511
Car7	CA7	P43166	-0.919752	0.0515
Ankrd33	ANKRD33	Q0VAA8	-0.879383	0.0542
Pdia5	PDIA5	H7C4F9	-0.8855	0.0552
Fam57b	FAM57B	I3L180	-0.853345	0.0554
Grtp1	GRTP1	A0A087X0Y1	-0.863809	0.0576
Gngt1	GNGT1	P63211	-0.881773	0.0583
Dock1	DOCK1	Q14185	1.05672	0.0593
Ankrd6	ANKRD6	Q9BVM3	1.04432	0.0605
Acadl	ACADL	P28330	1.01871	0.0618
Slc24a1	SLC24A1	H0YH06	-0.84918	0.0632
Gnb3	GNB3	P16520	1.02885	0.0636
Klf6	KLF6	D3GC14	1.02609	0.065
Npm1	NPM1	Q9BTI9	1.01321	0.0652
Rdh10	RDH10	E5RK48	1.00281	0.0652
Serpinh1	SERPINH1	H0YEP8	1.02148	0.0653
Cfi	CFI	Q8WW88	1.01407	0.0655
Rai14	RAI14	D6RF74	1.03076	0.0655
Stard7	STARD7	L8E753	-0.85491	0.0664
Gzmm	GZMM	U3KQV5	-0.839338	0.0684
Pias3	PIAS3	U3KQV1	-0.85022	0.0686
Trim25	TRIM25	L0R8K6	1.01393	0.0706
Ahr	AHR	L0R578	1.0135	0.0716
Myh9	MYH9	Q86XU5	0.994073	0.072
Itgb1	ITGB1	Q5T3E6	0.997039	0.0729
Mpzl1	MPZL1	Q9UEL6	0.994435	0.0735
Sec61a1	SEC61A1	C9JXC6	0.980025	0.0736
Btc	BTC	P35070	0.999278	0.0737
Pfn1	PFN1	P07737	0.981487	0.0752
Gpx3	GPX3	Q6NXQ3	1.00101	0.0754
Fos	FOS	H0YJM3	1.14372	0.0758
D430042O09Rik	KIAA0556	O60303	-0.818071	0.076
Uckl1	UCKL1	Q5JWV1	-0.820107	0.0765
Wdr78	WDR78	Q5VTH9	-0.819088	0.0767
Gnb1	GNB1	P62873	-0.822401	0.0768
Ntm	NTM	H7BZ62	-0.831615	0.0768
Slc26a2	SLC26A2	H0YA38	-0.820616	0.0772
Gab1	GAB1	Q13480	0.969012	0.0795
Rhoc	RHOC	Q5JR08	0.986229	0.08
Fbl	FBL	Q96BS4	1.00741	0.0803
Litaf	LITAF	I3L409	0.967242	0.0811
B4galt5	B4GALT5	U6C5D7	0.985355	0.0812
Phlda1	PHLDA1	R4GND3	1.0013	0.0818
Kpnb1	KPNB1	J3QRG4	0.965618	0.0831
Wdr31	WDR31	Q8NA23	-0.789861	0.0832
Bbs9	BBS9	H7BZ69	-0.798115	0.0834
Drd4	DRD4	Q8WXP7	-0.809954	0.0834
Gpx8	GPX8	J3KNB5	0.981195	0.0854
Faim	FAIM	C9JDZ2	-0.815022	0.0856
Arhgap24	ARHGAP24	D6RHH1	-0.789611	0.0859
Tagln2	TAGLN2	X6RJP6	0.978708	0.0861
Lgals3bp	LGALS3BP	K7ESM3	1.00963	0.0866
Rpl12	RPL12	P30050	0.94875	0.0869
Uap1l1	UAP1L1	Q3KQV9	0.953228	0.0884
Sh3yl1	SH3YL1	S4R3I7	-0.792857	0.0885
Gbp3	GBP4	Q96PP9	0.971957	0.0886
Coro1c	CORO1C	H0YHL7	0.951513	0.0893
Pros1	PROS1	Q8J011	0.9568	0.0893
Cnga1	CNGA1	D6RCF1	-0.79937	0.0897
Ppp3cc	PPP3CC	H0YC26	-0.800626	0.0901
D19Bwg1357e	KIAA0020	Q9NYH5	0.940881	0.0908
Sgpl1	SGPL1	H7BXL7	0.934479	0.0908
Meis2	MEIS2	U3KQI2	-0.829562	0.0917
Pnpla3	PNPLA3	U3N901	-0.781653	0.0919
Tmem35	TMEM35	Q53FP2	-0.780661	0.0922
Styx	STYX	Q8WUJ0	-0.785626	0.0928
Klhl18	KLHL18	Q96B51	-0.786622	0.0932
Pvrl3	PVRL3	H7C5G5	0.933044	0.095
Etv5	ETV5	H7C1D2	0.974676	0.0966
Parp3	PARP3	F8WAY7	0.938926	0.0966
Heatr5a	HEATR5A	H7C5W6	-0.503487	0.0969
Etf1	ETF1	I3L492	0.919683	0.0976
Lman1	LMAN1	A0PJ85	0.934932	0.098
Ly6h	LY6H	O94772	0.91663	0.098
Epb4.1l2	EPB41L2	Q9H1C6	-0.679458	0.0981
Atf5	ATF5	M0R0D5	0.934781	0.0982
Eif4a1	EIF4A1	Q9NZR9	0.926227	0.0985
Stt3a	STT3A	H0YET6	0.924632	0.0986
Tbrg1	TBRG1	Q96LV8	0.9151	0.0988
Cdh2	CDH2	C9JMH2	0.920141	0.099
Hsp90ab1	HSP90AB1	Q6PK50	0.91663	0.0991
Arhgdia	ARHGDIA	J3QQX2	0.917088	0.0995
Ipo4	IPO4	Q6I9Y8	0.936289	0.0998

## Sheet: GSE22818
Table S1-2 DEGs in a rat model of light-induced retinopathy (GSE22818)
Rn symbol	Hs symbol	Uniprot	log(light/cnt)	FDR
Atf3	ATF3	Q7Z567	3.87536	0
Ccl2	CCL13	J3QLQ9	5.27902	0
Depdc7	DEPDC7	Q96QD5	2.65444	0
Esrrb	ESRRB	E7EWD9	-2.37109	0
Fosl1	FOSL1	E9PQT6	2.5538	0
Gbp5	GBP5	E7ETN8	2.93219	0
Gfap	GFAP	P14136	3.29707	0
Lcn2	LCN2	X6R8F3	3.51719	0
Mmp3	MMP3	H7C139	3.6081	0
Mt2A	MT1H	P80294	3.31694	0
Reep6	REEP6	A8MXN1	-1.70181	0
Rsad2	RSAD2	C9J674	3.67786	0
Serpina3n	SERPINA3	G3V5I3	3.94345	0
Slc25a30	SLC25A30	E5RIW6	2.79375	0
Socs3	SOCS3	K7EIF6	3.07051	0
Slc13a5	SLC13A5	K7END6	2.23637	0.0003
Zfp36	ZFP36	M0R252	2.12965	0.0003
Ch25h	CH25H	O95992	2.19698	0.0004
Hmox1	HMOX1	Q96DI8	2.50721	0.0004
Hspb1	HSPB1	F8WE04	2.53506	0.0004
Irf9	IRF9	H7BXP4	2.35318	0.0004
Timp1	TIMP1	Q5H9B5	2.62898	0.0004
Icam1	ICAM1	Q5NKV8	2.51773	0.0005
Osmr	OSMR	H0YAD1	2.58732	0.0005
Bfsp1	BFSP1	Q12934	2.83125	0.0006
Ccl7	CCL7	A8MX17	2.22946	0.0006
Jun	JUN	Q6FHK0	2.03527	0.0006
Junb	JUNB	Q6IBG3	2.08539	0.0006
Stat3	STAT3	Q9BXH2	2.03295	0.0006
Asns	ASNS	V9GZN1	1.86449	0.0007
Lad1	LAD1	Q6IPJ9	1.99722	0.0007
Mthfd2	MTHFD2	F8WF89	1.89608	0.0007
Pdpn	PDPN	H0YA72	1.99208	0.0007
Ccl4	CCL4	Q7M4M2	2.02318	0.0008
Tnfrsf9	TNFRSF9	K7EJQ2	2.10071	0.0008
Litaf	LITAF	I3L409	1.9097	0.0011
Mt1a	MT1E	P04732	1.94998	0.0011
Upp1	UPP1	F8WD51	1.94174	0.0011
Ahr	AHR	L0R578	1.83734	0.0015
Map3k6	MAP3K6	Q32MQ5	1.81451	0.0015
Plekha8	PLEKHA8	J3KQS5	1.79306	0.0015
Fgl2	FGL2	Q14314	2.03759	0.0016
Lgsn	LGSN	A0A0A0MTD2	2.38178	0.0016
Fgf2	FGF2	D9ZGF5	1.8808	0.0017
Tnip2	TNIP2	D6RGJ2	1.67965	0.0017
Gdf15	GDF15	A0A0A0MTT8	1.63301	0.0023
Kremen1	KREMEN1	H7BZ87	1.63431	0.0023
Aqp1	AQP1	Q8TCV1	-1.31833	0.0029
Krt19	KRT19	P08727	-1.42353	0.003
Susd3	SUSD3	S4R444	-1.18344	0.0033
Tmem116	TMEM116	S4R388	-1.26257	0.0033
Ebpl	EBPL	Q6GPH7	-1.17788	0.0035
Birc3	BIRC3	L8E7L9	1.6717	0.0037
Cerk	CERK	Q9H5N7	-1.2039	0.0038
Nfkb2	NFKB2	M0R119	1.59713	0.0039
Miox	MIOX	A6PVH4	-1.15972	0.004
Rdh10	RDH10	E5RK48	1.5799	0.004
Fas	FAS	S5PZ57	1.55528	0.0047
Rps6ka2	RPS6KA2	X5DPB4	1.41338	0.0049
Agt	AGT	Q53YY1	-1.2039	0.005
Stat1	STAT1	Q9UK44	1.59822	0.0051
Chi3l1	CHI3L1	Q9NY41	1.52396	0.0052
Mlf1	MLF1	Q2TLE4	1.56828	0.0052
Myc	MYC	Q16591	1.47503	0.0052
Rgr	RGR	P47804	1.63204	0.0054
Slc14a1	SLC14A1	M0QYS8	1.40556	0.0054
Hk2	HK2	Q53SG7	-1.22702	0.0059
Il23r	IL23R	Q5VWK5	1.63171	0.0061
Sema7a	SEMA7A	H3BMF9	-1.1472	0.0061
Adamts1	ADAMTS1	Q8NE26	1.3989	0.0062
Gjb6	GJB6	O95452	-1.152	0.0062
Irf1	IRF1	V9P921	1.43515	0.0062
Ifitm3	IFITM2	Q6IBB0	1.64492	0.0063
Tgm1	TGM1	H0YNM4	1.46106	0.0063
Trib3	TRIB3	J3KR25	1.38112	0.0063
Casp3	CASP3	C9JXR7	1.39017	0.0064
Lamb3	LAMB3	X1WI29	-1.0982	0.0064
Slc1a5	SLC1A5	Q71UA6	1.43333	0.0072
Sele	SELE	V9GYI4	1.42207	0.0078
RGD1564171	C1orf189	Q5VU69	1.27196	0.0092
Slc26a8	SLC26A8	H7C5E6	1.27941	0.01
Tubb6	TUBB6	Q9BUF5	1.32187	0.0101
Epha2	EPHA2	Q96HF4	1.25737	0.0104
Wnt7a	WNT7A	O00755	1.66993	0.0104
Cxcl11	CXCL11	L8E879	1.43744	0.0105
Fos	FOS	H0YJM3	1.28119	0.011
Plat	PLAT	P00750	1.24653	0.011
Tars	TARS	Q5M7Z9	1.21773	0.011
Nfkbiz	NFKBIZ	H7C5S1	1.21624	0.0114
Lim2	LIM2	P55344	1.559	0.012
Nrl	NRL	H0YNW2	-1.12406	0.0126
Slc7a1	SLC7A1	Q5JR49	1.17313	0.0131
Cd44	CD44	Q9P2Z2	1.25761	0.0135
Esr2	ESR2	G3V5S2	1.22169	0.0135
Csf1	CSF1	P09603	1.20771	0.0137
Tmem108	TMEM108	E9PB58	-1.03741	0.0146
Ttr	TTR	V9GZJ0	1.41743	0.0146
Tnfrsf1a	TNFRSF1A	Q6Y4Q7	1.23915	0.0147
Trpm2	TRPM2	Q5KTC1	-1.03712	0.015
Il17rb	IL17RB	C9IZN0	1.19862	0.0152
Myd88	MYD88	Q99836	1.22946	0.0154
Rbm41	RBM41	Q96IZ5	1.18352	0.0156
Chsy1	CHSY1	L8E844	1.12684	0.0161
Adamts4	ADAMTS4	Q5VTW1	1.17089	0.0167
Sbno2	SBNO2	K7ES28	1.15581	0.0172
Ptpn1	PTPN1	B4DSN5	1.12823	0.0174
B3gnt5	B3GNT5	Q9BYG0	1.47493	0.0177
Gramd2	GRAMD2	Q8IUY3	-1.06552	0.0178
Srpk3	SRPK3	H7C2I2	1.10588	0.0179
Chst3	CHST3	Q7LGC8	1.19295	0.018
Lgals3	LGALS3	Q6NVH9	1.30094	0.018
Il6st	IL6ST	Q5FC07	1.10474	0.0184
Plp1	PLP1	B1B1G6	1.10487	0.0184
Cp	CP	Q6NSB2	1.24756	0.0185
Gadd45g	GADD45G	Q6IAW6	1.14176	0.0185
Tap1	TAP1	X5CKB3	1.30012	0.0185
Rnf125	RNF125	Q96EQ8	1.21847	0.0189
Smarcd1	SMARCD1	L8EC99	-0.997405	0.0189
Slc38a2	SLC38A2	F8VUY8	1.07286	0.019
Samd9l	SAMD9L	A0A0B4J1Y6	1.27846	0.0191
Slc26a2	SLC26A2	H0YA38	1.12009	0.0201
Nfkbie	NFKBIE	Q96F31	1.1169	0.0204
RGD1304963	C2orf71	A6NGG8	1.04858	0.0206
Stc1	STC1	A0A0H3W641	1.18015	0.0207
Tnfaip2	TNFAIP2	Q03169	1.21742	0.0213
Selp	SELP	Q8N1E9	1.18555	0.0214
Il13ra1	IL13RA1	Q96BB4	1.14424	0.0226
Pros1	PROS1	Q8J011	1.06302	0.0227
Mx2	MX1	P20591	1.35918	0.0228
Angptl4	ANGPTL4	M0R3A2	1.13652	0.0239
Optn	OPTN	X6RKL2	-0.964095	0.024
Cav1	CAV1	L8EC89	-0.968605	0.0245
Mars	MARS	P56192	1.00288	0.0261
S100a6	S100A6	R4GN98	1.15711	0.0261
Srd5a2	SRD5A2	P31213	1.28647	0.0265
Il1b	IL1B	O43645	1.13547	0.0269
Ipo5	IPO5	Q9BVS9	0.979294	0.0271
Edn2	EDN2	P20800	0.994652	0.0274
Cldn16	CLDN16	A0SDD8	1.16858	0.0291
Slc31a2	SLC31A2	F2Z3D2	-0.931536	0.0296
C1s	C1S	P09871	1.02354	0.0298
Cyr61	CYR61	Q9UID7	1.04956	0.0299
Slc24a1	SLC24A1	H0YH06	-0.984788	0.03
Slc7a11	SLC7A11	Q9UPY5	1.07526	0.0309
Tacstd2	TACSTD2	D1MF27	-0.853605	0.0312
Irgm	IRGM	H0YBM2	1.15251	0.0321
Speg	SPEG	H7C3Y5	0.972472	0.0328
Iars	IARS	Q7L4K8	0.946955	0.0337
Cars	CARS	P49589	0.95509	0.0338
Crot	CROT	C9J3D7	0.97078	0.0338
Prtg	PRTG	Q2VWP7	1.03034	0.0339
Spry2	SPRY2	O43597	0.98652	0.0341
Rnd1	RND1	H0YHG7	1.00827	0.0346
Lamc3	LAMC3	Q9Y6N6	-0.980796	0.0349
Arl5c	ARL5C	K7EM39	1.2052	0.035
Dusp6	DUSP6	Q689E8	0.95977	0.0353
Trhr	TRHR	P34981	-0.956516	0.0357
Dlg1	DLG1	Q6PJH1	0.93395	0.0361
Msn	MSN	V9GZ54	1.03337	0.0363
Ccnd2	CCND2	P30279	0.933044	0.0374
Trim25	TRIM25	L0R8K6	0.968496	0.0382
Oasl	OASL	H0YGP3	1.16021	0.0388
Sod2	SOD2	Q7Z7M7	1.03991	0.0388
Il20rb	IL20RB	H7C5S5	0.993638	0.0392
RGD1562997	TAF4B	L0R5D1	0.918844	0.0392
Wif1	WIF1	H0YFK7	-0.84996	0.0395
Gk	GK	P32189	0.929942	0.0398
Socs2	SOCS2	S4R3Z4	0.932364	0.042
Postn	POSTN	B1ALD9	-0.854388	0.0422
Taok3	TAOK3	H0YF68	-0.893518	0.0423
Samd7	SAMD7	Q7Z3H4	-0.916753	0.0456
Gale	GALE	Q5QPP9	-0.870124	0.0463
Hhatl	HHATL	H7C1Q3	-0.941476	0.0465
Mmp13	MMP13	Q7Z5M0	1.0782	0.0465
Tagln2	TAGLN2	X6RJP6	0.956651	0.0473
Nfe2l2	NFE2L2	K7ER33	0.944409	0.0474
Tmem171	TMEM171	Q8WVE6	1.03281	0.0481
Klhl29	KLHL29	Q6NT65	0.922502	0.0483
Casc5	CASC5	Q05C46	1.03457	0.0492
Samd4a	SAMD4A	Q8WW19	0.863383	0.0496
Amotl2	AMOTL2	D6RJA4	0.899949	0.0497
Cngb1	CNGB1	H3BQW3	-0.895663	0.0499
Ccnb1ip1	CCNB1IP1	H0YJB2	0.852478	0.0511
RGD1563091	SAMD9	C9JKF1	1.16421	0.0521
Tnf	TNF	C1K3N5	0.878921	0.0525
Rdh8	RDH8	K7ELF7	0.852478	0.0528
Slco1c1	SLCO1C1	L8EC48	-0.89084	0.054
Lars	LARS	Q6NVI4	0.833497	0.0543
Fscn2	FSCN2	O14926	0.865444	0.0548
Efhd1	EFHD1	H7C0I0	-0.854388	0.0551
Etv6	ETV6	Q9UME7	0.852398	0.0562
Slc29a1	SLC29A1	C8KHU2	-0.841146	0.0563
A2m	A2M	Q9BQ22	0.833011	0.0581
Herc6	HERC6	Q8IVU3	0.855591	0.0604
Slc25a10	SLC25A10	I3L3N9	-0.86171	0.0607
Sntg2	SNTG2	Q9NY99	-0.808943	0.0611
Btbd3	BTBD3	Q52M42	0.823912	0.0613
Zfp217	ZNF217	Q9BZ31	0.967611	0.0615
Parp14	PARP14	Q8N546	1.05707	0.0616
S100a10	S100A10	Q6FGE5	0.905043	0.0621
Rbms2	RBMS2	F8W1T6	-0.824443	0.0657
Ptgs2	PTGS2	Q9NNY7	0.826518	0.0659
Nes	NES	Q2YDX4	0.834873	0.0674
Tbc1d15	TBC1D15	Q8TC07	0.828388	0.0688
Clspn	CLSPN	Q9HAW4	-0.841663	0.0706
Nfkb1	NFKB1	P19838	0.838669	0.0706
Trim21	TRIM21	H0YDP8	0.86132	0.0711
Cd93	CD93	Q8IXK1	0.961475	0.0712
Oas1a	OAS1	S4R3A5	1.06537	0.0712
Bmp3	BMP3	D7NU02	-0.788614	0.0756
Ezr	EZR	Q6NUR7	0.774418	0.0759
Pitpnm3	PITPNM3	I3L1K1	-0.835471	0.076
Slc11a2	SLC11A2	H0YIV3	0.778965	0.076
Rac2	RAC2	P15153	0.889863	0.0762
Cd74	CD74	H0YBZ8	0.948451	0.0768
Vwa5a	VWA5A	B4DHS6	0.805375	0.0768
Flot2	FLOT2	Q9BTI6	0.797677	0.0769
Zc3hav1	ZC3HAV1	Q05DV5	0.911423	0.0775
Hmgb2	HMGB2	D6R9A6	-0.779422	0.0778
Aars	AARS	P49588	0.800165	0.0784
Arid5a	ARID5A	F6Q9D3	0.799004	0.0786
Pde8a	PDE8A	Q86XV4	-0.799119	0.0787
Myom2	MYOM2	P54296	-0.789861	0.0791
Car6	CA6	Q8N4G4	-0.829049	0.0793
Pde6h	PDE6H	Q13956	-0.791857	0.0795
Vax2	VAX2	Q9UIW0	-0.835986	0.0797
Pla2g5	PLA2G5	P39877	-0.810207	0.0798
Mina	MINA	H0Y9L8	0.821302	0.0799
Thg1l	THG1L	H0YC78	0.797843	0.081
Rab32	RAB32	Q13637	0.90134	0.0811
Abcc1	ABCC1	I3L4X2	0.837378	0.084
Plau	PLAU	S4R3G7	0.980391	0.0842
Rbp3	RBP3	P10745	-0.808943	0.0856
Cd46	CD46	R4GN18	0.829281	0.0864
Cxcl16	CXCL16	I3L333	0.932742	0.0866
Rhpn2	RHPN2	Q8IUC4	-0.834442	0.0866
Mak	MAK	Q8IXN4	0.740453	0.0867
Car14	CA14	U3KQH0	-0.800626	0.0869
Steap4	STEAP4	C9JS50	0.924176	0.0904
Ldhc	LDHC	G9BCZ1	0.831553	0.0905
Serpine3	SERPINE3	E5RG55	0.823994	0.0912
Gen1	GEN1	Q17RS7	0.75232	0.0915
Sema3f	SEMA3F	Q13275	-0.772998	0.0915
Slc15a3	SLC15A3	Q05CH4	0.77543	0.092
Slc40a1	SLC40A1	Q4PNE6	-0.765131	0.0922
Clul1	CLUL1	R4GN95	-0.768076	0.0925
Alpl	ALPL	P05186	-0.802135	0.0927
Lhx2	LHX2	U3KQT5	-0.776454	0.0927
Krt12	KRT12	Q99456	-1.01188	0.0935
Rom1	ROM1	E9PS24	-0.795358	0.0936
Ermn	ERMN	L8E8L0	0.823668	0.0938
Parp9	PARP9	C9K0E5	0.934026	0.094
Ift57	IFT57	F8WBM2	0.780562	0.0956
Tm4sf1	TM4SF1	Q8NE91	0.807685	0.0956
Itgb1	ITGB1	Q5T3E6	0.758559	0.0977
Map2k4	MAP2K4	R4GN68	0.773152	0.0981

## Sheet: GSE37773
Table S1-3 DEGs in a mouse model of light-induced retinopathy (GSE37773)
Mm symbol	Hs symbol	Uniprot	log(light/cnt)	FDR
A2m	A2M	Q9BQ22	2.69944	0
Anxa2	ANXA2	H0YNP5	1.91146	0
Arr3	ARR3	D6RCT3	-1.68362	0
Atf3	ATF3	Q7Z567	1.85256	0
B2m	B2M	J3KNU0	2.19163	0
C3ar1	C3AR1	F5GZE6	2.13304	0
Caprin2	CAPRIN2	L8E8S3	1.73872	0
Ccl2	CCL13	J3QLQ9	4.2194	0
Cd44	CD44	Q9P2Z2	1.72687	0
Cd68	CD68	P34810	1.80074	0
Cebpd	CEBPD	Q504X4	2.81071	0
Chil1	CHI3L1	Q9NY41	1.81586	0
Chl1	CHL1	H7C0J0	2.26816	0
Cp	CP	Q6NSB2	1.95353	0
Crym	CRYM	I3NI53	1.8755	0
Ddx58	DDX58	Q3B797	2.94757	0
Ednrb	EDNRB	A0A0D9SG21	3.18206	0
Efhd2	EFHD2	H0Y4Y4	1.63668	0
Eif2ak2	EIF2AK2	Q8IW76	2.88104	0
Enpp2	ENPP2	L8ECC9	-1.43987	0
Fgf2	FGF2	D9ZGF5	1.809	0
Gadd45b	GADD45B	Q6IX74	2.68787	0
Gbp3	GBP4	Q96PP9	2.66448	0
Glb1l3	GLB1L3	Q8NCI6	-2.52118	0
Glul	GLUL	A1L199	-1.4572	0
Herc6	HERC6	Q8IVU3	1.86283	0
Hey2	HEY2	Q5TF93	1.83653	0
Hmox1	HMOX1	Q96DI8	2.74487	0
Ifitm3	IFITM2	Q6IBB0	2.44914	0
Il33	IL33	L8ECM0	1.71787	0
Irf7	IRF7	Q92985	2.38427	0
Irf9	IRF9	H7BXP4	2.30062	0
Irgm1	IRGM	H0YBM2	3.52221	0
Lcn2	LCN2	X6R8F3	2.11956	0
Lgals1	LGALS1	P09382	2.27023	0
Lrrc2	LRRC2	Q9BYS8	2.09106	0
Mlf1	MLF1	Q2TLE4	1.94107	0
Msn	MSN	V9GZ54	1.97335	0
Msr1	MSR1	H0YBY2	1.86517	0
Mt2	MT1H	P80294	2.61469	0
Myc	MYC	Q16591	2.75067	0
Myo10	MYO10	Q6IPD7	1.82823	0
Myof	MYOF	H0YD14	1.71888	0
Nmi	NMI	Q8WTW2	1.7737	0
Nr2e3	NR2E3	Q8IVZ9	-1.48479	0
Nupr1	NUPR1	H3BS92	2.62777	0
Opn1mw	OPN1LW	H0Y622	-1.45997	0
Osmr	OSMR	H0YAD1	2.61424	0
Parp12	PARP12	H7C4Z9	2.43045	0
Parp14	PARP14	Q8N546	1.96336	0
Pdpn	PDPN	H0YA72	1.78881	0
Penk	PENK	Q3B7B1	1.77766	0
Ppp1r14b	PPP1R14B	F5H2U0	1.79498	0
Pros1	PROS1	Q8J011	1.72058	0
Prss23	PRSS23	E9PRR2	1.62541	0
Prtg	PRTG	Q2VWP7	2.03034	0
Psmb8	PSMB8	Q6FHU0	1.95017	0
Psmb9	PSMB9	A2ACR0	2.38101	0
Rabgef1	RABGEF1	V9GYI8	-1.55512	0
Rbp1	RBP1	H0YAK8	1.99375	0
Rlbp1	RLBP1	H3BTN3	-1.53366	0
Rrh	RRH	O14718	-1.66658	0
S100a10	S100A10	Q6FGE5	2.03072	0
S100a6	S100A6	R4GN98	3.6229	0
Samd9l	SAMD9L	A0A0B4J1Y6	2.13934	0
Serpina3n	SERPINA3	G3V5I3	2.86614	0
Serping1	SERPING1	Q5UGI6	1.98758	0
Sh2d1a	SH2D1A	K7YQB3	-1.75049	0
Slc14a1	SLC14A1	M0QYS8	2.56973	0
Slc25a37	SLC25A37	H0YAT5	1.79834	0
Slc7a11	SLC7A11	Q9UPY5	1.84647	0
Sox30	SOX30	O94993	2.00633	0
Spc25	SPC25	C9JW94	-2.58814	0
Spp1	SPP1	D6R9C5	2.40147	0
Stat1	STAT1	Q9UK44	2.1715	0
Stat2	STAT2	R9QGC0	2.39553	0
Stat3	STAT3	Q9BXH2	1.96225	0
Tap1	TAP1	X5CKB3	1.72273	0
Trf	TF	Q06AH7	1.69648	0
Tnnt2	TNNT2	Q8IZA2	1.67577	0
Trim21	TRIM21	H0YDP8	1.90037	0
Vcam1	VCAM1	G0ZI12	1.73505	0
Vim	VIM	Q5JVS8	1.66998	0
Zfp36	ZFP36	M0R252	1.67265	0
Akap12	AKAP12	Q86TJ9	1.38195	0.0001
Antxr2	ANTXR2	Q32Q26	1.42734	0.0001
Bcl6	BCL6	Q16413	1.60905	0.0001
Btc	BTC	P35070	1.42153	0.0001
Ctsc	CTSC	I3V9V6	1.61786	0.0001
Ddx60	DDX60	Q9H616	1.45591	0.0001
Gbp5	GBP5	E7ETN8	1.57158	0.0001
Hbegf	HBEGF	Q1HK36	1.42814	0.0001
Ifit2	IFIT2	Q8IZ03	1.57352	0.0001
Myd88	MYD88	Q99836	1.59546	0.0001
Spidr	SPIDR	H0YBC9	1.41473	0.0001
Timp1	TIMP1	Q5H9B5	1.58549	0.0001
Tmbim1	TMBIM1	F8WDY4	1.41554	0.0001
Trim25	TRIM25	L0R8K6	1.53326	0.0001
Vwa5a	VWA5A	B4DHS6	1.53879	0.0001
Adamts1	ADAMTS1	Q8NE26	1.34767	0.0002
1810011O10Rik	C8orf4	L8E8Y4	1.53262	0.0002
Casp8	CASP8	Q6NVI2	1.37329	0.0002
Cybb	CYBB	V9GZN7	1.44758	0.0002
E2f6	E2F6	Q6Q9Z7	1.34312	0.0002
Gfap	GFAP	P14136	1.44827	0.0002
Jun	JUN	Q6FHK0	1.41635	0.0002
Klhl29	KLHL29	Q6NT65	1.43792	0.0002
Mgp	MGP	H0YGZ6	1.32302	0.0002
Mrps25	MRPS25	Q96Q22	1.47462	0.0002
Nudt6	NUDT6	H0Y9C0	1.54587	0.0002
Pbdc1	PBDC1	A6NDF3	1.47944	0.0002
Rsad2	RSAD2	C9J674	1.37161	0.0002
Skap2	SKAP2	C9JQ17	1.45249	0.0002
Ahr	AHR	L0R578	1.318	0.0003
Anxa3	ANXA3	D6RFJ9	1.31081	0.0003
Anxa5	ANXA5	E9PHT9	1.29154	0.0003
B4galt5	B4GALT5	U6C5D7	1.29795	0.0003
Elovl1	ELOVL1	Q502X7	1.27005	0.0003
Gap43	GAP43	P17677	1.31754	0.0003
Gatm	GATM	L8E7A2	1.30912	0.0003
Gnb3	GNB3	P16520	1.27572	0.0003
Ifnar2	IFNAR2	S6FRS2	1.2728	0.0003
Map3k8	MAP3K8	Q6FG25	1.32118	0.0003
Mgst1	MGST1	Q6LET6	1.36199	0.0003
Mt1	MT1E	P04732	1.32659	0.0003
Shisa5	SHISA5	H7C2R0	1.27536	0.0003
Slc50a1	SLC50A1	Q5SR67	1.28865	0.0003
Tlr2	TLR2	D2JYJ4	1.32366	0.0003
Etv6	ETV6	Q9UME7	1.23284	0.0004
Nlrc5	NLRC5	H0YGV6	1.27137	0.0004
Pde3b	PDE3B	Q13370	1.22799	0.0005
Il6st	IL6ST	Q5FC07	1.21325	0.0006
Itgb8	ITGB8	P26012	1.20933	0.0006
Socs2	SOCS2	S4R3Z4	1.23254	0.0006
Axl	AXL	M0R0W6	1.20013	0.0007
Cfi	CFI	Q8WW88	1.2122	0.0007
Plin2	PLIN2	Q5SYF5	1.2092	0.0007
Ano6	ANO6	F8VX71	1.16182	0.0008
Arhgdia	ARHGDIA	J3QQX2	1.14718	0.0008
Clic4	CLIC4	Q9Y696	1.15666	0.0008
Ets2	ETS2	P15036	1.18992	0.0008
Fas	FAS	S5PZ57	1.18123	0.0008
Hsd17b2	HSD17B2	H3BV42	1.1978	0.0008
Met	MET	Q9UEJ3	1.14718	0.0008
Nfkbia	NFKBIA	G3V3K1	1.18409	0.0008
Phlda1	PHLDA1	R4GND3	1.17306	0.0008
Pnpt1	PNPT1	H7C3C5	1.17894	0.0008
Reep6	REEP6	A8MXN1	-1.29513	0.0008
Steap4	STEAP4	C9JS50	1.19761	0.0008
Tceanc2	TCEANC2	X6R7X0	1.1927	0.0008
Tgif1	TGIF1	J3KS32	1.17473	0.0008
Tnfrsf12a	TNFRSF12A	I3L539	1.1944	0.0008
F3	F3	P13726	1.15335	0.0009
Upp1	UPP1	F8WD51	1.18498	0.0009
Cd151	CD151	K4DIB7	1.13645	0.001
Ctsh	CTSH	Q6IBC3	1.11277	0.001
Grtp1	GRTP1	A0A087X0Y1	-1.14976	0.001
Il1r1	IL1R1	Q6NWP6	1.12228	0.001
Ipo5	IPO5	Q9BVS9	1.12757	0.001
Klf6	KLF6	D3GC14	1.10903	0.001
Pde2a	PDE2A	Q8IW54	1.10896	0.001
Ptgs2	PTGS2	Q9NNY7	1.16034	0.001
Rnd3	RND3	E9PFH1	1.10185	0.001
Tapbp	TAPBP	Q6P1N7	1.09255	0.001
Tubb6	TUBB6	Q9BUF5	1.13534	0.001
Glo1	GLO1	Q04760	1.08597	0.0011
Gnat2	GNAT2	A0A087WZE5	-1.12155	0.0011
Mef2c	MEF2C	Q06413	-1.12281	0.0011
Mmp14	MMP14	P50281	1.07711	0.0011
Slc15a2	SLC15A2	Q86UE9	-1.12218	0.0011
Ociad2	OCIAD2	Q56VL3	1.07464	0.0012
Rgr	RGR	P47804	-1.12029	0.0012
Tirap	TIRAP	F5H2K1	1.11663	0.0012
Kcne2	KCNE2	Q9Y6J6	-1.08743	0.0013
Plk2	PLK2	A0A087WUH9	1.08107	0.0013
Crb1	CRB1	P82279	-1.09511	0.0014
Ptn	PTN	C9JR52	-1.08253	0.0014
Rai14	RAI14	D6RF74	1.08963	0.0014
Renbp	RENBP	P51606	1.06474	0.0014
Fyb	FYB	Q05DE9	1.07348	0.0015
H2-K1	HLA-B	X5MPH2	1.04544	0.0016
Pkp2	PKP2	Q99959	1.03654	0.0016
Pla2r1	PLA2R1	L8E8E6	-1.07552	0.0016
Rab31	RAB31	J3QR51	1.04292	0.0016
Sulf2	SULF2	Q6DKK3	1.03019	0.0016
2700060E02Rik	C14orf166	H0YJB9	1.03161	0.0017
Flna	FLNA	Q6NXF2	1.03759	0.0017
Rwdd4a	RWDD4	E7EV43	1.03555	0.0017
Tyrobp	TYROBP	X6RGC9	1.05088	0.0017
Ppef2	PPEF2	Q14DF6	-1.061	0.0018
Dock1	DOCK1	Q14185	1.00252	0.002
Ptpn1	PTPN1	B4DSN5	1.00956	0.002
R3hcc1l	R3HCC1L	A0A087X0M0	1.01906	0.002
Tagln2	TAGLN2	X6RJP6	1.03175	0.002
Wwtr1	WWTR1	H7C4Z7	1.00425	0.002
Fos	FOS	H0YJM3	0.997184	0.0021
Cngb3	CNGB3	Q9NQW8	-1.0499	0.0023
Ctnnal1	CTNNAL1	Q9UBT7	0.992406	0.0023
Frzb	FRZB	Q53QT6	-1.04782	0.0023
Gng12	GNG12	Q9UBI6	1.00655	0.0023
Sdcbp	SDCBP	E9PBU7	0.986375	0.0023
Slc16a1	SLC16A1	Q5T8R4	-1.03771	0.0023
Thg1l	THG1L	H0YC78	0.996606	0.0023
Cyp1b1	CYP1B1	Q4U3K8	0.981633	0.0024
Dpf3	DPF3	F8W7T1	-1.03357	0.0024
Fscn2	FSCN2	O14926	-1.03712	0.0024
Ttr	TTR	V9GZJ0	-1.03268	0.0024
Layn	LAYN	E9PR90	0.996606	0.0025
Sec22c	SEC22C	H7C479	1	0.0025
Csf1	CSF1	P09603	0.97651	0.0026
Anxa4	ANXA4	Q6P452	1.00087	0.0027
Bag3	BAG3	C9JFK9	0.965692	0.0027
Cxcl16	CXCL16	I3L333	0.962364	0.0027
Helb	HELB	Q8NG08	0.990011	0.0027
Lgals3bp	LGALS3BP	K7ESM3	1.0005	0.0027
Ebp	EBP	Q15125	0.970486	0.0028
Erap1	ERAP1	H0Y9X5	0.954345	0.0029
Piezo1	PIEZO1	M4QHP2	1.0013	0.0029
Tgfb2	TGFB2	P61812	0.953452	0.0029
Tnfrsf1a	TNFRSF1A	Q6Y4Q7	0.95836	0.0029
Pias3	PIAS3	U3KQV1	-0.983646	0.003
Tpm3	TPM3	Q5VU62	0.948451	0.003
Bcl3	BCL3	H7C0A2	0.956651	0.0031
Ezr	EZR	Q6NUR7	0.964436	0.0031
Ift57	IFT57	F8WBM2	0.949124	0.0031
Ly6e	LY6E	E7EWF8	0.968275	0.0031
Mest	MEST	R4GN52	0.95509	0.0031
Mettl1	METTL1	H0YIH0	0.970927	0.0031
Qrfpr	QRFPR	G4XH69	0.973207	0.0031
Peg10	PEG10	A0A087WZG9	0.949871	0.0032
Setdb2	SETDB2	X6R383	0.943134	0.0032
Ankrd28	ANKRD28	F8WDU2	0.932288	0.0033
Chst3	CHST3	Q7LGC8	-0.981936	0.0033
Kcnv2	KCNV2	Q8TDN2	-0.962126	0.0033
Lrrc66	LRRC66	Q68CR7	-0.966912	0.0033
Dapl1	DAPL1	M1EA72	-0.997117	0.0034
Nln	NLN	H0YAK4	0.930245	0.0034
Tnfaip3	TNFAIP3	Q5VXR0	-0.962407	0.0034
Fxyd5	FXYD5	K7ER99	0.939302	0.0035
Nsun4	NSUN4	Q96CB9	0.932666	0.0035
Rpe65	RPE65	Q2EKB8	-0.98736	0.0035
Sulf1	SULF1	Q96E28	0.934252	0.0035
Tnip2	TNIP2	D6RGJ2	0.931683	0.0035
C3	C3	M0R1Q1	0.925848	0.0036
Il1b	IL1B	O43645	0.938474	0.0039
Arhgef2	ARHGEF2	V9GZ58	0.91265	0.004
Nampt	NAMPT	C9JG65	0.908044	0.004
Ebpl	EBPL	Q6GPH7	-0.959598	0.0041
Gria1	GRIA1	C5IJI6	0.908044	0.0041
Tubb2b	TUBB2B	Q9BVA1	0.923263	0.0041
Gpr37	GPR37	O15354	-0.937878	0.0042
Rbbp8	RBBP8	V9GZ40	0.905197	0.0042
Stx19	STX19	Q8N4C7	-0.957916	0.0042
Xiap	XIAP	B1AKU3	-0.949533	0.0042
Tst	TST	Q16762	0.894682	0.0043
Ch25h	CH25H	O95992	0.905659	0.0046
Glra1	GLRA1	Q14C71	0.889396	0.0046
Cdan1	CDAN1	H3BPZ6	-0.928237	0.0048
Cdh13	CDH13	H3BV21	0.894216	0.0048
Endou	ENDOU	P21128	0.887837	0.0048
Lamp2	LAMP2	P13473	0.892663	0.0048
Taf4b	TAF4B	L0R5D1	0.887603	0.0048
Hmga2	HMGA2	Q1M183	0.887057	0.0049
Mzt2	MZT2B	H7C293	0.89173	0.0049
Polg2	POLG2	J3QRU9	-0.928237	0.0049
Vopp1	VOPP1	C9JVH1	-0.915936	0.0049
Dio2	DIO2	Q9NZL0	0.884715	0.005
Rplp0	RPLP0	Q6NSF2	0.879941	0.005
Trim56	TRIM56	C9JI91	0.971001	0.0051
Myo1e	MYO1E	H0YNQ8	0.891963	0.0052
Rrp1b	RRP1B	Q6PJM8	0.888227	0.0052
Adar	ADAR	H0YCK3	0.875072	0.0053
Impdh2	IMPDH2	Q6RUP9	0.881978	0.0053
Gadd45g	GADD45G	Q6IAW6	0.880333	0.0054
Map3k1	MAP3K1	L8ECC8	0.87633	0.0054
Dgkb	DGKB	C9JA18	-0.913216	0.0055
Fam161a	FAM161A	Q3B820	-0.912945	0.0055
Nadk2	NADK2	H0Y9H7	-0.906169	0.0055
Cyr61	CYR61	Q9UID7	0.870818	0.0056
Nt5e	NT5E	Q6NZX3	-0.906169	0.0056
Slc17a4	SLC17A4	Q9Y2C5	-0.932637	0.0056
Gpr152	GPR152	A0A0I9RJ67	-0.897812	0.0057
Ccdc126	CCDC126	C9J0J0	-0.890573	0.0058
Rab12	RAB12	Q6IQ22	0.878294	0.0058
Mdm1	MDM1	Q8TC05	-0.895395	0.0059
Styx	STYX	Q8WUJ0	-0.884168	0.0059
Ogfr	OGFR	Q9NZT2	0.863225	0.006
Atp1a1	ATP1A1	Q5TC05	0.857503	0.0061
Clec2d	CLEC2D	W8T7N2	0.877116	0.0061
Heg1	HEG1	L8ECI8	0.879314	0.0061
Plat	PLAT	P00750	0.880881	0.0061
Ptbp1	PTBP1	K7ES59	0.882213	0.0061
Rela	RELA	Q96F54	0.858856	0.0061
Scube1	SCUBE1	Q8IWY4	0.88049	0.0061
Zc3hav1	ZC3HAV1	Q05DV5	0.862749	0.0061
Pde6h	PDE6H	Q13956	-0.895127	0.0062
Dsc2	DSC2	A9X9L1	0.856069	0.0063
Itgav	ITGAV	L7RXH0	0.852319	0.0064
Irf2	IRF2	P14316	0.859652	0.0065
Gulp1	GULP1	H7BZV7	-0.868542	0.0066
Rhoc	RHOC	Q5JR08	0.847917	0.0066
Runx1	RUNX1	V9GYT5	0.85997	0.0066
Sh3yl1	SH3YL1	S4R3I7	-0.867752	0.0066
Slc1a1	SLC1A1	H0Y7R2	0.849519	0.0066
Sqstm1	SQSTM1	E9PFW8	0.848398	0.0066
Daxx	DAXX	Q5STR5	0.847596	0.0067
Rock2	ROCK2	Q14DU5	0.84559	0.0068
Ttll12	TTLL12	V9GY16	0.844386	0.0069
Myo1d	MYO1D	Q8N618	0.871134	0.007
Tead1	TEAD1	J3KP52	0.843984	0.0071
Uckl1	UCKL1	Q5JWV1	-0.871971	0.0071
Tube1	TUBE1	S4R424	-0.8667	0.0072
Cks1b	CKS1B	Q5T179	0.849199	0.0074
Hkdc1	HKDC1	Q2TB90	0.853437	0.0074
Mvp	MVP	X5DRI7	0.853357	0.0075
Ndufaf6	NDUFAF6	H7C250	0.839234	0.0075
Syt12	SYT12	Q8IV01	0.844707	0.0075
Arpc1b	ARPC1B	L8EAG6	0.838024	0.0076
Txndc17	TXNDC17	L8E9G3	0.848958	0.0077
Fgfr1	FGFR1	H0YE20	0.824401	0.0079
Ext1	EXT1	V5QSK8	-0.852824	0.008
Eif2ak3	EIF2AK3	E7ER02	0.824727	0.0081
Me1	ME1	P48163	-0.853866	0.0081
Rs1	RS1	A0MT07	-0.851261	0.0081
Tlr3	TLR3	Q6PCD4	0.830499	0.0081
Sri	SRI	Q75MZ6	0.81705	0.0082
Eif3b	EIF3B	Q96G38	0.822445	0.0083
Matn2	MATN2	H0YBV5	0.820159	0.0083
Tnfaip2	TNFAIP2	Q03169	0.821465	0.0083
Lpl	LPL	Q8NEW3	0.830904	0.0084
Xaf1	XAF1	I3L534	0.830661	0.0084
Ptchd1	PTCHD1	X5DNX9	0.831148	0.0085
Hfe	HFE	Q9UK37	-0.835471	0.0087
Kremen1	KREMEN1	H7BZ87	0.808509	0.0088
Ccnd1	CCND1	Q5MGB2	0.822934	0.0089
Itga4	ITGA4	Q6PJE7	0.801655	0.009
Muc1	MUC1	Q7Z551	0.81492	0.009
Nav2	NAV2	E9PNV5	0.803475	0.009
Traf3ip3	TRAF3IP3	H0YF09	-0.827769	0.0091
Dusp16	DUSP16	Q8IVT8	0.800496	0.0094
Lgals3	LGALS3	Q6NVH9	0.804219	0.0095
Rbm18	RBM18	Q96H35	0.799336	0.0095
Spry2	SPRY2	O43597	0.819423	0.0095
Psmb10	PSMB10	Q6IB22	0.794187	0.0097
Ephx2	EPHX2	P34913	-0.817054	0.01
Myo5b	MYO5B	Q7Z7A5	0.803475	0.01
Elovl7	ELOVL7	D6RHD0	0.827006	0.0102
Akt2	AKT2	Q6P4H3	0.793105	0.0105
Atic	ATIC	H7C1S2	0.804467	0.0105
Cnn3	CNN3	Q9BWY6	0.798756	0.0105
Cds1	CDS1	D6RGC8	-0.812486	0.0106
Abca6	ABCA6	Q8N139	-0.830588	0.0109
Ifi27	IFI27	P40305	0.791856	0.0109
Cngb1	CNGB1	H3BQW3	-0.812486	0.011
Nme5	NME5	P56597	-0.839854	0.0112
Trim36	TRIM36	E9PBG3	-0.802135	0.0112
Cacna1f	CACNA1F	H7C549	-0.806922	0.0113
Dusp10	DUSP10	Q6IAR2	0.800165	0.0113
Mtfr1	MTFR1	H7C5V5	-0.802638	0.0113
Nrl	NRL	H0YNW2	-0.808185	0.0113
Unc119	UNC119	K7EJU3	-0.803645	0.0113
Crx	CRX	H3BUU7	-0.804652	0.0114
Pcolce2	PCOLCE2	L8E804	0.77905	0.0115
Slc16a6	SLC16A6	J3KTN2	-0.803393	0.0116
Slc5a3	SLC5A3	P53794	0.798839	0.0116
Arid5b	ARID5B	A0A0B6XJY6	0.771548	0.0117
Psme1	PSME1	Q6FHU3	0.773068	0.0117
Eef1b2	EEF1B2	F8WFC9	0.769687	0.0118
Apoe	APOE	Q8TCZ8	-0.806165	0.0119
Agtpbp1	AGTPBP1	J3KNS1	0.771209	0.012
Fosb	FOSB	Q6FGK6	0.776609	0.0122
Aldh1a3	ALDH1A3	H0YNQ3	0.794686	0.0123
Eif4a1	EIF4A1	Q9NZR9	0.762051	0.0124
Pfkfb2	PFKFB2	O60825	-0.792107	0.0124
Spata6	SPATA6	S4R3X9	0.762306	0.0125
Rps27l	RPS27L	Q71UM5	0.770449	0.0128
Rras	RRAS	P10301	0.77543	0.0128
Pola2	POLA2	Q14181	0.787683	0.0131
Lypla2	LYPLA2	Q5QPQ3	0.786513	0.0132
Casp1	CASP1	Q5FBZ0	0.775851	0.0133
Osbpl6	OSBPL6	Q6PJ70	0.759412	0.0133
Fam149a	FAM149A	H0Y965	-0.787119	0.0139
Rcn3	RCN3	M0QZU3	0.778209	0.014
Tgm3	TGM3	Q08188	-0.781653	0.014
Magt1	MAGT1	A0A087WU53	0.75745	0.0141
Slc39a10	SLC39A10	Q05C42	0.745969	0.0141
Parva	PARVA	E9PS97	0.767316	0.0142
Wdr17	WDR17	Q8IZU2	-0.777195	0.0142
Mpp7	MPP7	U5GXS2	-0.775713	0.0143
Aldh1l1	ALDH1L1	F8WC34	0.749148	0.0145
Phlpp2	PHLPP2	I3L187	0.756255	0.0145
Tgm1	TGM1	H0YNM4	0.745883	0.0148
Tead3	TEAD3	Q96G15	0.746485	0.015
Dhrs1	DHRS1	L0R4X0	0.752406	0.0152
Kpna2	KPNA2	Q7Z726	-0.766848	0.0153
Pfn1	PFN1	P07737	0.761796	0.0154
Agpat3	AGPAT3	C9JQX8	-0.767094	0.0155
Thumpd3	THUMPD3	Q9BV44	0.744419	0.0157
Cmtm3	CMTM3	J3KSR6	0.750092	0.0165
Edn2	EDN2	P20800	0.755229	0.0166
Il10rb	IL10RB	H7C0Z5	0.735522	0.0166
Lin7a	LIN7A	J3KN23	0.734482	0.0166
Timp3	TIMP3	P35625	0.742092	0.0168
Dusp6	DUSP6	Q689E8	0.73127	0.0169
Prpf31	PRPF31	Q2EKB9	0.730227	0.0169
Gab1	GAB1	Q13480	0.726046	0.0171
Tm4sf1	TM4SF1	Q8NE91	0.755229	0.0171
Baz1a	BAZ1A	Q32ND1	0.748204	0.0172
Gen1	GEN1	Q17RS7	0.757962	0.0172
Slc20a2	SLC20A2	E5RJW9	0.728051	0.0172
Lcp1	LCP1	Q5TBN5	0.733354	0.0175
Fam3c	FAM3C	C9JP35	-0.750737	0.0179
Zfyve28	ZFYVE28	Q49AA1	0.725349	0.018
Wsb1	WSB1	J3QLM8	0.715893	0.0182
BC027072	C2orf71	A6NGG8	0.733181	0.0185
Carhsp1	CARHSP1	Q9Y2V2	0.716684	0.0185
Cdc14a	CDC14A	Q9UNH5	0.720454	0.0186
Pla2g5	PLA2G5	P39877	-0.745406	0.0186
D19Bwg1357e	KIAA0020	Q9NYH5	0.720103	0.0189
Ankrd33	ANKRD33	Q0VAA8	-0.751465	0.0191
Zscan29	ZSCAN29	Q96AG1	-0.740818	0.0191
Raver2	RAVER2	E9PE10	-0.736725	0.0192
Adamts3	ADAMTS3	Q96AY5	-0.759991	0.0193
Fam57b	FAM57B	I3L180	-0.739613	0.0193
Hmcn1	HMCN1	Q5TCP6	0.772477	0.0193
Rhoj	RHOJ	G3V4H1	0.71949	0.0193
Susd3	SUSD3	S4R444	-0.735764	0.0193
Atf7	ATF7	K7ESA4	0.715542	0.0194
Cd63	CD63	W6A4U0	0.71079	0.0195
Aqp1	AQP1	Q8TCV1	-0.738168	0.0197
Rnasel	RNASEL	Q1RLL8	0.717737	0.0198
Fn1	FN1	Q7L553	0.709291	0.02
Lmo1	LMO1	Q9H4D3	0.716771	0.02
Trp53	TP53	U6BKV7	0.703632	0.0201
Ccl7	CCL7	A8MX17	0.73266	0.0202
Casp4	CASP4	H0YD34	0.71264	0.0205
Cmtm5	CMTM5	C9JAI6	-0.734803	0.0206
Abcg2	ABCG2	Q8WZ76	0.705668	0.0208
Lin9	LIN9	Q6P142	0.701682	0.0208
Maoa	MAOA	Q5ULA9	0.714927	0.0211
Serpinb2	SERPINB2	E9PDK7	0.734309	0.0211
Afg3l2	AFG3L2	Q9Y4W6	0.698396	0.0212
Ddx21	DDX21	Q9NR30	0.694479	0.0212
Alad	ALAD	P13716	0.694479	0.0213
Rplp1	RPLP1	Q6ICQ4	0.69207	0.0213
Ddah1	DDAH1	B4DYP1	0.686523	0.0214
Flot1	FLOT1	Q6IB58	0.689568	0.0214
Pprc1	PPRC1	X6R7H2	0.690819	0.0217
Osbpl3	OSBPL3	C9JZ19	0.691266	0.0219
Ftl1	FTL	Q6S4P3	0.695727	0.0221
Cdkn2c	CDKN2C	Q9P1T2	0.718789	0.0223
Ptp4a1	PTP4A1	J3KSB4	0.683382	0.0223
Pde7b	PDE7B	Q9NP56	-0.718806	0.0224
Arhgap24	ARHGAP24	D6RHH1	-0.72142	0.0225
Klhl23	KLHL23	S4R452	-0.716671	0.0225
Prps2	PRPS2	P11908	0.712816	0.0227
Cd47	CD47	H7BYS8	0.687509	0.0229
Sugct	SUGCT	H7C1N0	-0.740818	0.0229
Hn1l	HN1L	H3BU16	0.684998	0.0231
Dgke	DGKE	I3L2V2	-0.712882	0.0232
Irak3	IRAK3	Q9Y616	0.679604	0.0234
Pitpnm3	PITPNM3	I3L1K1	-0.71052	0.0234
Cd9	CD9	G8JLH6	0.684908	0.0235
Pip4k2c	PIP4K2C	H0YIJ6	-0.71052	0.0236
Ldb2	LDB2	Q4W5E7	-0.706041	0.0239
Gnb5	GNB5	Q96F32	-0.704159	0.024
Aox1	AOX1	H7C3Q1	0.682394	0.0246
Abca4	ABCA4	F6TT59	-0.700873	0.0247
Timp2	TIMP2	P16035	0.681314	0.0248
Mospd2	MOSPD2	R4GMW5	0.691802	0.0251
Fbl	FBL	Q96BS4	0.67075	0.0255
Kctd4	KCTD4	Q8WVF5	-0.708868	0.0255
Sh3bgrl3	SH3BGRL3	Q5T123	0.693587	0.0255
Acvr1	ACVR1	Q53SV1	0.673195	0.0261
Sbno2	SBNO2	K7ES28	0.669843	0.0267
Mertk	MERTK	Q53R53	0.678252	0.0269
Arhgef3	ARHGEF3	Q9NR81	0.697685	0.0274
Optn	OPTN	X6RKL2	-0.688497	0.0278
Pde6g	PDE6G	I3L446	-0.692688	0.0278
Arhgdib	ARHGDIB	H0YGX7	0.680594	0.028
Lrrc8c	LRRC8C	Q4G0W7	0.664847	0.0281
Slc25a30	SLC25A30	E5RIW6	0.683472	0.0281
Wdr1	WDR1	O75083	0.660107	0.0281
Litaf	LITAF	I3L409	0.676989	0.0282
Rdm1	RDM1	B4DZ74	-0.698061	0.0284
Snx9	SNX9	A0A087WZW2	0.693944	0.0284
Nr4a1	NR4A1	H3BT85	0.65828	0.0285
Tspan6	TSPAN6	A0A087WZU5	0.664756	0.0285
Capn2	CAPN2	C9JWY7	0.673737	0.0286
Il1rap	IL1RAP	H7C3W4	0.671384	0.0286
Junb	JUNB	Q6IBG3	0.659377	0.0286
Atp8a2	ATP8A2	F8W9B3	-0.687103	0.0288
Vldlr	VLDLR	Q5VVF8	-0.686174	0.0288
Sdad1	SDAD1	F8W8T7	0.655077	0.0291
Abhd2	ABHD2	H3BUZ6	0.653977	0.0295
Mcl1	MCL1	Q03399	0.65892	0.0295
Tars	TARS	Q5M7Z9	0.66029	0.0295
Ucp2	UCP2	H0YFR8	0.694122	0.0295
Fsd1l	FSD1L	Q8N450	-0.685245	0.0296
Gpsm2	GPSM2	Q5T1N9	0.664119	0.0303
Rnf31	RNF31	H0YNT1	0.651959	0.0303
Slc39a1	SLC39A1	Q6IAD8	0.65764	0.0303
Man1a	MAN1A1	P33908	0.671203	0.0304
Psme2	PSME2	Q9UL46	0.662388	0.0304
Rhebl1	RHEBL1	Q8TAI7	0.683113	0.0304
Zfp516	ZNF516	Q2YDX2	0.661476	0.0304
Wfs1	WFS1	X2CT56	0.653519	0.0305
Lrrfip1	LRRFIP1	Q05D04	0.652142	0.0306
3632451O06Rik	C14orf37	Q86TY3	-0.696658	0.0309
Fam159b	FAM159B	D6RH14	-0.701576	0.0309
Plch2	PLCH2	V9GY64	-0.679227	0.0309
Klhl18	KLHL18	Q96B51	-0.675074	0.0311
Gnl3	GNL3	C9JZT7	0.65526	0.0313
Ano10	ANO10	H7C3N6	0.656451	0.0314
Ets1	ETS1	V9GYD6	0.656176	0.0314
Ntm	NTM	H7BZ62	-0.68571	0.0318
Slco1c1	SLCO1C1	L8EC48	-0.675765	0.032
Ftsj3	FTSJ3	J3QSE2	0.655169	0.0321
Vat1	VAT1	Q99536	0.666211	0.0325
Mrps18b	MRPS18B	A0A0G2JIC6	0.651132	0.0326
Pkig	PKIG	Q9Y2B9	0.641823	0.0326
Anxa1	ANXA1	Q5T3N1	0.637286	0.0331
Vtn	VTN	P04004	-0.670015	0.0334
Ap2a2	AP2A2	H0YEG0	-0.667493	0.0335
Tmem35	TMEM35	Q53FP2	-0.66818	0.0337
Hap1	HAP1	H7C295	0.637286	0.0338
Herc3	HERC3	Q4W5H5	-0.663374	0.0338
Igsf9	IGSF9	A0A087X128	-0.661319	0.0338
Mrpl52	MRPL52	Q86TS9	0.640436	0.0339
P2ry1	P2RY1	P47900	0.661932	0.034
Glra3	GLRA3	Q9UPF3	0.663208	0.0342
Emp1	EMP1	Q8WWD6	0.647729	0.0346
Slc17a1	SLC17A1	Q96PF5	-0.723563	0.0347
Acbd7	ACBD7	Q8N6N7	-0.693388	0.0349
Cdhr1	CDHR1	A0A0A6YYA3	-0.66246	0.0349
Sfxn5	SFXN5	Q8TD22	-0.656081	0.0349
Ppargc1b	PPARGC1B	Q8TAL0	-0.657218	0.035
Tnnt1	TNNT1	Q56R94	0.640713	0.035
Fnip2	FNIP2	H0Y8F3	-0.664288	0.0351
Ano2	ANO2	F5H806	-0.656081	0.0355
Ifi44	IFI44	H7C1F3	0.660107	0.0355
Acadl	ACADL	P28330	0.630126	0.0359
Iqcg	IQCG	Q9H095	-0.65699	0.0359
Efemp2	EFEMP2	Q6FH22	0.634686	0.0361
Prelid2	PRELID2	Q8N945	0.64911	0.0364
Slc24a1	SLC24A1	H0YH06	-0.649276	0.0366
Mrrf	MRRF	X6RDS5	0.632547	0.0367
1700003M02Rik	C6orf165	Q8IYR0	-0.667722	0.0373
Gpatch4	GPATCH4	F8W895	0.649386	0.0374
Tbc1d8	TBC1D8	J3KQ40	-0.650635	0.0374
Glcci1	GLCCI1	Q86VQ1	-0.655626	0.0376
Arl5a	ARL5A	F8WER2	0.62966	0.0377
Sh3pxd2b	SH3PXD2B	L8EC68	0.640436	0.0377
Usp45	USP45	Q70EL2	0.625925	0.0379
Erich2	ERICH2	A1L162	0.626486	0.0383
Pvalb	PVALB	P20472	0.638213	0.0386
Polr2l	POLR2L	P62875	0.624335	0.0387
Sox2	SOX2	P48431	0.686075	0.039
Slc6a12	SLC6A12	P48065	0.618615	0.0393
F2rl1	F2RL1	D6RJH3	0.632361	0.0394
Nxnl2	NXNL2	A0A087WXA5	-0.642054	0.0394
Guca1b	GUCA1B	A4FUA1	-0.63958	0.0395
Dmd	DMD	Q9UPB5	-0.63958	0.0397
Crtap	CRTAP	C9JP16	0.625738	0.0399
Eif1a	EIF1AY	O14602	0.613815	0.0399
Etnppl	ETNPPL	E7ENR6	-0.662232	0.0399
Ndrg2	NDRG2	H7C0X0	-0.640929	0.0399
Cenpe	CENPE	Q02224	0.630312	0.0404
Tmem218	TMEM218	E9PQM6	-0.643405	0.0406
Suclg2	SUCLG2	Q96I99	0.662297	0.0408
Capns1	CAPNS1	U3KQE2	0.610511	0.041
Isg15	ISG15	A0A096LPJ4	0.624148	0.0411
Angpt1	ANGPT1	E7ERK4	0.625364	0.0413
Mpzl1	MPZL1	Q9UEL6	0.620117	0.0413
Arl13b	ARL13B	L0R6C8	-0.631735	0.0419
Pcdhb19	PCDHB11	Q9Y5F2	0.617487	0.042
Rel	REL	Q04864	0.631617	0.042
Mkx	MKX	H0YMU2	0.635244	0.0421
Pold4	POLD4	Q6NSD7	0.618615	0.0421
Ppargc1a	PPARGC1A	D6RBF3	-0.632405	0.0423
Prkd1	PRKD1	Q1KKQ2	-0.630394	0.0423
Atg16l1	ATG16L1	Q17RG0	0.607768	0.0425
Rbm17	RBM17	Q5W012	0.614286	0.0426
Dnah7b	DNAH7	H7C362	-0.642504	0.0432
Vav3	VAV3	Q9UKW4	0.617298	0.0432
Nipsnap3b	NIPSNAP3B	L8EA27	0.624428	0.0434
Nrp1	NRP1	V9GYL7	0.609944	0.0442
Taf1d	TAF1D	L8ECK2	0.624709	0.0448
Kcnip3	KCNIP3	A0A0A0MRH3	0.624616	0.0451
Faim	FAIM	C9JDZ2	-0.627048	0.0452
Pnpla2	PNPLA2	G4WMG7	0.599699	0.0452
Uaca	UACA	Q05DB3	0.598746	0.0452
Car13	CA13	Q8N1Q1	0.622556	0.0454
Doc2b	DOC2B	A0A0G2JKH4	-0.625712	0.0456
Podxl	PODXL	B7ZKQ8	0.593497	0.0458
Rgs4	RGS4	P49798	0.622743	0.0459
Plekha2	PLEKHA2	L8E8N7	-0.623487	0.046
Itgb1	ITGB1	Q5T3E6	0.592732	0.0462
Lap3	LAP3	H0Y9Q1	0.614097	0.0462
Rnf149	RNF149	F8WCD0	0.595408	0.0463
Abhd14b	ABHD14B	F8W9U3	-0.619714	0.0464
Impdh1	IMPDH1	H7C5T1	-0.621488	0.0465
D1Ertd622e	C5orf30	Q96GV9	-0.622599	0.0466
Bbs9	BBS9	H7BZ69	-0.615066	0.047
Spred1	SPRED1	Q7Z699	0.59684	0.0472
Trim34a	TRIM6-TRIM34	L8E6Z1	0.604261	0.0472
Ypel4	YPEL4	Q96NS1	0.615322	0.0475
Tmem2	TMEM2	H3BLY0	0.591392	0.0478
Cd93	CD93	Q8IXK1	0.613909	0.0496
Pde6a	PDE6A	O75316	-0.609552	0.0498
Abracl	ABRACL	Q5SZC9	0.616075	0.0499
Egln3	EGLN3	Q9H6Z9	0.605589	0.0499
Elovl4	ELOVL4	Q9GZR5	-0.611976	0.0499
Tmem98	TMEM98	J9JIC8	0.603881	0.05
Sntg2	SNTG2	Q9NY99	-0.606474	0.0501
Arhgap42	ARHGAP42	L8E964	0.608147	0.0505
Eps8	EPS8	Q12929	-0.602964	0.0507
Ttc8	TTC8	H0YJX0	-0.607573	0.0507
Sgpl1	SGPL1	H7BXL7	0.596744	0.0509
Tor3a	TOR3A	Q5W0C9	0.603502	0.051
Dcbld1	DCBLD1	Q8N8Z6	-0.617277	0.0511
Rasgrp1	RASGRP1	H0YNK9	0.608904	0.0513
Cryba1	CRYBA1	J3QRT1	0.641176	0.0514
Irf1	IRF1	V9P921	0.5889	0.0514
Il2rg	IL2RG	Q5FC13	0.625551	0.0515
Elmod2	ELMOD2	V9GY58	-0.603402	0.0516
Bbs7	BBS7	H0Y973	-0.603402	0.0519
Dennd2a	DENND2A	H7C5K8	0.621337	0.052
Fam78b	FAM78B	Q5VT40	0.602362	0.052
Uhmk1	UHMK1	A0A0A6YYC2	-0.601431	0.0522
Txnrd1	TXNRD1	F8W809	0.583712	0.0524
2810004N23Rik	C1orf131	Q8NDD1	0.584578	0.0525
Ipo4	IPO4	Q6I9Y8	0.582845	0.0533
Akr1b3	AKR1B1	E9PEF9	0.576377	0.0537
Apoc1	APOC1	P02654	-0.619271	0.054
Slc38a3	SLC38A3	A0A087X1Q4	-0.595751	0.054
Tln2	TLN2	H0YN01	-0.593572	0.0544
Casp3	CASP3	C9JXR7	0.584	0.0549
S100a13	S100A13	Q99584	0.580917	0.0552
Tfpt	TFPT	F8WDC1	0.574538	0.0555
Dctd	DCTD	P32321	0.59053	0.0556
Rpsa	RPSA	Q96RS2	0.569199	0.0556
Aldh3a2	ALDH3A2	K7EN73	0.574344	0.0561
Epb4.1l5	EPB41L5	Q53T34	-0.590745	0.0562
Idh2	IDH2	P48735	0.578504	0.0563
Lix1l	LIX1L	Q8IVB5	0.566766	0.0565
Alpk1	ALPK1	L8E8U4	0.595695	0.0578
Micu2	MICU2	A0A0A0MTD5	0.566474	0.0578
Mcm4	MCM4	E5RHP5	0.567837	0.0579
Rgs13	RGS13	O14921	-0.62638	0.0579
Chst11	CHST11	Q9NPF2	0.596172	0.058
Gnal	GNAL	P38405	0.572987	0.0581
Txnrd3	TXNRD3	L7N487	0.568324	0.0582
Mras	MRAS	C9J8Q6	0.567059	0.0586
Kitl	KITLG	S4R442	0.576474	0.0587
Slc41a1	SLC41A1	Q8IVJ1	0.56774	0.0587
Impg2	IMPG2	Q96RP4	0.572211	0.0594
Irak4	IRAK4	Q9NWZ3	0.57124	0.0594
Tbc1d32	TBC1D32	H0YBP0	-0.592267	0.0597
Abcg1	ABCG1	E9PGV9	-0.599025	0.0604
Gpx8	GPX8	J3KNB5	0.578407	0.0608
Pinx1	PINX1	H0YBF0	0.576087	0.0608
Rp1l1	RP1L1	Q8IWN7	-0.59837	0.0608
Tmem165	TMEM165	V9GYC8	0.56179	0.0608
Cdkl5	CDKL5	A0A096LPI4	0.570074	0.0609
Midn	MIDN	Q504T8	0.573471	0.0609
Lyn	LYN	Q6NUK7	0.57599	0.061
Pgm1	PGM2	H0Y921	0.563451	0.061
Pde6b	PDE6B	H7C4P9	-0.582728	0.0611
Slc25a35	SLC25A35	Q3KQZ1	-0.587706	0.0615
Nfkbiz	NFKBIZ	H7C5S1	0.560911	0.0623
Abcc1	ABCC1	I3L4X2	0.568324	0.0625
Gramd1b	GRAMD1B	J3KNL5	-0.57583	0.063
Ptpn2	PTPN2	K7ERU1	0.558757	0.0636
Uqcrh	UQCRH	P07919	-0.578844	0.0644
Pcsk1	PCSK1	D6RJA3	0.563353	0.0654
Mapre1	MAPRE1	Q15691	0.552279	0.0659
Nav3	NAV3	Q6PJB7	0.553459	0.0668
Prdm9	PRDM9	U5YUF5	-0.578629	0.0673
Jag1	JAG1	Q4KMR2	-0.578844	0.0674
Eci2	ECI2	F8WAW4	0.547746	0.0678
Heatr5a	HEATR5A	H7C5W6	-0.57175	0.0679
Slc26a2	SLC26A2	H0YA38	-0.585973	0.068
Acbd6	ACBD6	Q9BR61	0.544881	0.0684
Hook3	HOOK3	Q86VS8	-0.5664	0.0696
Rabggta	RABGGTA	Q92696	0.547154	0.0697
Rmdn3	RMDN3	H0YNE5	-0.566186	0.0697
Shc1	SHC1	X6R6D0	0.611361	0.0697
Inpp5f	INPP5F	Q5T993	0.543694	0.0703
Erc1	ERC1	X6RM00	0.541118	0.0707
Nop58	NOP58	H7BZ72	0.542902	0.0708
Wdr12	WDR12	Q9GZL7	0.543496	0.0711
Hmgb2	HMGB2	D6R9A6	-0.584458	0.0713
Mmd2	MMD2	L0R6K8	-0.563838	0.0717
Dnajb1	DNAJB1	Q6FI51	0.550999	0.0721
Slc9a7	SLC9A7	A0A087WXD1	-0.565332	0.0723
Usp12	USP12	A0A087WWP2	-0.564478	0.0726
Zfp36l1	ZFP36L1	G3V515	0.545968	0.073
Ptch1	PTCH1	H3BLX7	-0.556181	0.0732
Coro1c	CORO1C	H0YHL7	0.558953	0.0733
Lrrtm2	LRRTM2	E5RIQ2	0.54666	0.0733
Ndufa3	NDUFA3	S4R3T6	0.538935	0.0736
Trdn	TRDN	Q8IVK2	-0.573896	0.0739
Wisp3	WISP3	Q3T1A9	-0.577121	0.0739
Mpped2	MPPED2	L8E791	-0.564691	0.074
Col4a3	COL4A3	Q548X1	-0.563199	0.0742
Fam60a	FAM60A	H0YGG0	0.545178	0.0743
Igsf10	IGSF10	H7C4M2	0.560128	0.0743
Zdhhc22	ZDHHC22	G3V3N3	0.581399	0.0743
Lrrc48	LRRC48	Q9H069	-0.555545	0.0744
Gna13	GNA13	Q14344	0.536053	0.0746
Neto2	NETO2	Q32NC3	0.549916	0.0746
Manba	MANBA	L8E9D5	0.56179	0.0747
Rpl12	RPL12	P30050	0.555424	0.0747
Mpp6	MPP6	R4GNA8	0.539134	0.0748
Lca5	LCA5	S4R3K6	-0.551733	0.0755
Snx25	SNX25	H0Y9R5	0.54092	0.0758
Dap	DAP	B4DQ75	0.551491	0.076
Sh3pxd2a	SH3PXD2A	H0Y507	0.567448	0.0762
Acadm	ACADM	P11310	-0.555757	0.0765
Slc17a7	SLC17A7	M0R1S5	-0.549831	0.0765
Ush2a	USH2A	O75445	-0.55703	0.0765
4833420G17Rik	C5orf34	Q96MH7	-0.589442	0.0771
Rassf8	RASSF8	H0YG85	-0.553003	0.0772
Zak	ZAK	C9J3F7	0.550507	0.0774
Casp7	CASP7	Q5SVL2	-0.549409	0.0794
Asns	ASNS	V9GZN1	0.551787	0.0803
Slc13a5	SLC13A5	K7END6	-0.550254	0.0805
Irf8	IRF8	H3BVC2	0.53655	0.0808
Jam2	JAM2	H0YEX9	-0.561068	0.0808
Taok3	TAOK3	H0YF68	-0.543089	0.0808
Lynx1	LYNX1	L8EB58	0.528571	0.081
Htr3a	HTR3A	B3VRK0	0.58602	0.0812
Ccdc96	CCDC96	Q2M329	-0.566186	0.0823
Gtf3a	GTF3A	Q92664	0.523462	0.0833
Actb	ACTB	Q9UMN3	0.520146	0.0837
Arap2	ARAP2	Q2M2Z8	0.541812	0.0838
Arhgap10	ARHGAP10	Q86T21	-0.540149	0.0841
Ankfy1	ANKFY1	K7EPT2	0.51924	0.0842
Hcls1	HCLS1	F8WEZ6	-0.541408	0.0842
Pml	PML	Q9UE85	0.522056	0.0842
Srm	SRM	K7ESL0	0.531369	0.0842
Pip5k1b	PIP5K1B	A0A0A0MT25	0.533165	0.0845
Atp11b	ATP11B	Q8N4L6	-0.537424	0.0852
Rap2a	RAP2A	P10114	0.53087	0.0855
Ccdc85a	CCDC85A	A2VDJ7	0.525267	0.0862
Ccr9	CCR9	Q9UN87	-0.568751	0.0864
Fam107a	FAM107A	C9JAU5	-0.54751	0.0864
Rnh1	RNH1	H0YCR7	0.517628	0.0865
Rsu1	RSU1	Q32Q10	0.566377	0.0867
Ppm1k	PPM1K	V9GYS8	0.532367	0.0881
Fmnl2	FMNL2	Q96CE5	0.53067	0.089
Vps28	VPS28	Q9UK41	0.516721	0.089
Nes	NES	Q2YDX4	0.537147	0.0893
Sbds	SBDS	F8WE72	0.51783	0.0895
Ybx3	YBX3	A0A0D9SEI8	-0.531365	0.0905
Usp33	USP33	H0YD08	-0.530114	0.0909
Pde6d	PDE6D	C9IZ52	-0.531156	0.0913
Rnf145	RNF145	Q96MT1	0.515612	0.092
Rcn1	RCN1	H0YER5	0.525768	0.0923
Anxa7	ANXA7	B9ZVT2	0.509037	0.0925
Epha7	EPHA7	L8EAA4	0.513996	0.0925
Parp3	PARP3	F8WAY7	0.512985	0.0925
Smad3	SMAD3	H3BVD1	0.521754	0.0931
Unc5d	UNC5D	H7BXJ2	0.53067	0.0932
Dyrk2	DYRK2	Q92630	-0.552579	0.0937
Snx7	SNX7	Q9UNH6	0.549127	0.0948
Prkg2	PRKG2	B7ZA25	0.517124	0.0949
Ell2	ELL2	O00472	0.533364	0.0953
Ctnna1	CTNNA1	Q16370	0.505586	0.0954
Mmd	MMD	I3L1Y1	0.503043	0.0955
Utp14a	UTP14A	X6RJY0	0.51167	0.0958
Cap1	CAP1	Q5T0S3	0.516721	0.0959
Net1	NET1	Q5SQI6	0.510354	0.0969
Ece2	ECE2	H0Y5G8	0.525668	0.0971
Twf1	TWF1	F8W645	0.498864	0.0972
Tbrg1	TBRG1	Q96LV8	0.500802	0.0977
Sec61a1	SEC61A1	C9JXC6	0.522257	0.0978
Socs3	SOCS3	K7EIF6	0.509747	0.098
Fndc1	FNDC1	J3KNQ2	-0.524708	0.0986
Nfkb1	NFKB1	P19838	0.507516	0.0986
Itga6	ITGA6	P23229	0.502331	0.0987
1110059E24Rik	C9orf85	Q96MD7	0.497944	0.0989
Rdh10	RDH10	E5RK48	0.504671	0.0989
Ctsz	CTSZ	Q9UBR2	0.511772	0.099
Eif4g1	EIF4G1	Q96I65	0.502025	0.099
Pqlc3	PQLC3	H7C493	0.50518	0.099
Phgdh	PHGDH	Q8N5M8	-0.54962	0.0993
