# Supplementary material for: EP300 Protects from Light-Induced Retinopathy in Zebrafish
Source: Front Pharmacol. 2016 May 19;7:126. doi: 10.3389/fphar.2016.00126 (PMC4871856; doi:10.3389/fphar.2016.00126)
Supplement: Table S2 — Transcription factors potentially regulating DEGs common to the three rodent models of light-induced retinopathy. [file Table2.XLSX]

## Sheet: iRegulon
Table S2 Transcription factors potentially regulating DEGs common to the three rodent models of light-induced retinopathy
ClusterCode	TF	Track id	NES	Target genes
T1	EP300	wgEncodeHaibTfbsEcc1P300V0422111PkRep2.broadPeak.gz	4.3273	STAT3,DUSP6,TAGLN2,STAT1,S100A10,PITPNM3,ITGB1,CP,JUN,EDN2
T1	EP300	wgEncodeHaibTfbsEcc1P300V0422111PkRep1.broadPeak.gz	3.86037	DUSP6,S100A10,STAT3,TAGLN2,STAT1,PITPNM3,JUN,EDN2,ITGB1,CP,FOS
T1	EP300	wgEncodeHaibTfbsHepg2P300V0416101PkRep2.broadPeak.gz	3.66942	A2M,STAT3,STAT1,DUSP6,CP
T1	EP300	wgEncodeHaibTfbsHepg2P300V0416101PkRep1.broadPeak.gz	3.37702	A2M,STAT3,STAT1,CP,DUSP6,OPTN,LITAF,EBPL,IRF9,NRL,TARS,IL6ST,TRIM25,OSMR,JUN
T1	EP300	wgEncodeHaibTfbsSknshraP300V0416102PkRep2.broadPeak.gz	3.09508	STAT3,STAT1,CD44,OSMR,DUSP6,S100A10,IL6ST,JUN,ADAMTS1,CP,IRF9,ITGB1,TAGLN2,FOS,TRIM25,TARS,PROS1,SLC14A1,AQP1,RDH10,SLC24A1
T2	STAT1	wgEncodeSydhTfbsK562Stat1Ifng6hStdPk.narrowPeak.gz	3.97523	STAT1,IRF9,STAT3,PROS1,TARS,IL6ST
T2	STAT1	wgEncodeSydhTfbsK562Stat1Ifng30StdPk.narrowPeak.gz	3.75743	IRF9,STAT1,STAT3,IL6ST,PROS1,TARS
T3	STAT3	wgEncodeSydhTfbsHelas3Stat3IggrabPk.narrowPeak.gz	3.95882	STAT3,IRF9,STAT1,OSMR,TRIM25,IL6ST,PROS1,FOS,S100A10,A2M,LGALS3,LITAF,TARS,ADAMTS1,PITPNM3,JUN,AHR,ITGB1,DUSP6,MSN
T4	GATA3	wgEncodeHaibTfbsA549Gata3V0422111PkRep1.broadPeak.gz	3.19801	CP,STAT1,FOS,EDN2,S100A10,ITGB1,TAGLN2,LITAF,AHR
T5	POLR2A	wgEncodeHaibTfbsU87Pol24h8V0416101PkRep1.broadPeak.gz	3.19503	DUSP6,TRIM25,ADAMTS1,CD44,TAGLN2,S100A10,JUN,S100A6,STAT1
T6	JUND	wgEncodeHaibTfbsMcf7JundV0422111PkRep2.broadPeak.gz	3.15773	S100A10,TAGLN2,AHR,STAT1,STAT3,ITGB1
T6	JUND	GSM1208763_batch2_chrom1_LoVo_JUND_PassedQC_peaks_hg19	3.01899	S100A6,STAT3,FOS,TAGLN2,S100A10,DUSP6,LGALS3,TRIM25,AHR
